# Supplementary material for: Adar RNA editing-dependent and -independent effects are required for brain and innate immune functions in Drosophila
Source: Nat Commun. 2020 Mar 27;11:1580. doi: 10.1038/s41467-020-15435-1 (PMC7101428; doi:10.1038/s41467-020-15435-1)
Supplement: Supplementary file 4 — Source Data [file 41467_2020_15435_MOESM4_ESM.xlsx]

## Sheet: FIG 2A
Open field locomotion
Genotyp+A2:I38e		No of lines crossed (Average of 10 flies)	1	2	3	4	5	6	7	8	9	10
w1118		40	38	39	43	35	41	39	42	39	40	44
Adar5G1		4	5	6	0	5	6	5	4	4	2	4
AdarE374A		3	4	0	1	5	2	5	4	3	1	5
Adar5G1;Cha-UAS Adar		39	41	38	37	39	40	39	36	38	42	40
AdarE374A;Cha-UAS Adar		18	21	19	14	16	17	19	15	17	19	23
AdarE374A;Cha-UAS hAdar;dAdari		22	15	17	32	24	22	29	19	20	17	23	21	22	32	22
AdarE374A;Cha-UAS hAdar		19	21	16	22	12	14	18	17	17
	w1118	Adar5G1	AdarE374A	Adar5G1;Cha-UAS Adar	AdarE374A;Cha-UAS Adar	AdarE374A;Cha-UAS hAdar	AdarE374A;Cha-UAS hAdar;dAdari
Min	35	0	0	36	14	12	19
q1	39	4	1.5	38	16.5	16	21.5
Median	40	4	3	39	18	17	22
q3	41.5	5	4.5	40	19	19	26
Max	44	6	5	42	23	22	32
box 1 hidden	39	4	1.5	38	16.5	16	21.5
box2	1	0	1.5	1	1.5	1	0.5
box3	1.5	1	1.5	1	1	2	4
whisker top	2.5	1	0.5	2	4	3	6
whisker bottom	4	4	1.5	2	2.5	4	2.5

## Sheet: Fig2B
	Climbing Assay
	Sample	Total	1	2	3	4	5
	Adar E374A; ChAT>Adar	8	2	5	4	5	4
	Adar E374A; ChAT>Adar	8	1	4	2	3	4
	Adar E374A; ChAT>Adar	10	3	4	4	4	4
	Adar5G1; ChAT>Adar	8	5	6	6	4	5
	Adar5G1; ChAT>Adar	7	7	6	6	5	7
	Adar5G1; ChAT>Adar	9	8	8	9	9	8
	Adar5G1; ChAT>Adar	10	6	6	6	4	7
	w1118	10	10	10	9	10	10
	w1118	8	8	8	8	6	8
	w1118	10	10	10	9	10	10
	w1118	10	10	10	10	10	10
	Adar E374A	7	0	0	0	0	0
	Adar E374A	7	0	0	0	0	0
	Adar5G1	9	0	0	0	0	0
	Adar5G1	8	0	0	0	0	0
	Adar5G1	8	1	0	0	0	0

## Sheet: FIG2C
RT PCR TO CHECK KNOCKDOWN OF Adar
		w118	AdarE374A	AdarE374A;Cha-UAS Adar RNAi	AdarE374A;Cha-UAS hAdar2;Adar RNAi
Sample 1		1	1.17283	0.515544	0.581023
Sample 2		1	0.882703	0.622006	0.782773
Sample 3		1	1.26649	0.613442	0.768438
Sample 4		1	0.948794	0.525162
Sample 5		1	2.89788	0.48689
Sample 6		1	1.0293	0.437797
Sample 7		1	1.23828
Sample 8		1	1.40282

## Sheet: Fig 2D
Western Blot to check the expression of Human Adar
		AdarE374A;Cha-UAS hAdar2	tubulin
	Sample 1	71645191	72746886	1	1	1
	Sample 2	63020099	46065726	0.879614	0.633233	1.38908		average	1.14358
	Sample 3	60530250	55030563	0.844861	0.756466	1.11685
	Sample 4	62192057	59106777	0.868056	0.812499	1.06838
		AdarE374A;Cha-UAS hAdar2 ;iAdar
	Sample 1	24604128	54944258	0.343416	0.75528	0.454688
	Sample 2	40500049	48403170	0.565286	0.665364	0.849589		average	0.736661
	Sample 3	39594915	47237957	0.552653	0.649347	0.85109
	Sample 4	40975886	52580886	0.571928	0.722792	0.791276
		AdarE374A;Cha-UAS hAdar2	1.14358
		AdarE374A;Cha-UAS hAdar2 ;iAdar	0.736661

## Sheet: FIG3K
RT PCR TO CHECK expression OF Adar
	w1`18	AdarE374A	AdarE374A;Cha-UAS AdarEA
Sample 1	1	1.17283	3.94493
Sample 2	1	0.882703	3.61334
Sample 3	1	1.26649	4.61874
Sample 4	1	0.948794	5.40452
Sample 5	1	2.89788
Sample 6	1	1.0293
Sample 7	1	1.23828
Sample 8	1	1.40282
avaerge	1	1.35489	4.39538

## Sheet: Fig5a
RT PCR TO CHECK expression of Immune genes
	Target	Sample	Expression	Lower	Upper
	CG18107	Wild Type	0.720245699	1388415095	0.034
	CG18107	AdarE374A	4890561111	4513784857	5298787766
	CG15065	Wild Type	0.794703339	1258331192	0.04551
	CG15065	AdarE374A	7447037729	4403252675	1259486453
	IM1	Wild Type	0.551959084	1811728495	0.09011
	IM1	AdarE374A	5553253802	3466678284	8895728204
	IM3	Wild Type	0.851639841	1174205282	0.01393
	IM3	AdarE374A	4970301378	3748459933	6590412124
	IM23	Wild Type	0.810377861	123399225	0.3433
	IM23	AdarE374A	2639015822	119965127	5805357509
	CG16836	Wild Type	0.874026728	1144129771	0.004587
	CG16836	AdarE374A	3279175994	2812393148	382343244
	IM2	Wild Type	0.778457754	1284591226	0.1788
	IM2	AdarE374A	3482202253	1844957923	6572362642
	CG15067	Wild Type	0.976823871	1023726006	0.1128
	CG15067	AdarE374A	2032609864	1563456894	2642543504
	CG15068	Wild Type	0.809884913	1234743337	0.01603
	CG15068	AdarE374A	3095129987	2581351149	3711168719
	diptericin	Wild Type	0.731873792	1366355799	0.01277
	diptericin	AdarE374A	1458755982	9098507294	2338811132
	CanA1	Wild Type	0.843329355	1185776344	0.01411
	CanA1	AdarE374A	1212573253	811313041	181228924
	Pp2B-14D	Wild Type	0.964767191	1036519493	0.1417
	Pp2B-14D	AdarE374A	1319507911	11681935	1490421858
	CanA-14F	Wild Type	0.91939482	1087671997	0.093
	CanA-14F	AdarE374A	1359742373	1219459387	1516163097
	Drs	Wild Type	0.94739627	1055524528	0.0152
	Drs	AdarE374A	1329980634	944757258	1872278272
	TotC	Wild Type	0.871290658	1147722624	0.01063
	TotC	AdarE374A	4179508611	331410549	5270892036

## Sheet: Fig5b
RT PCR TO CHECK expression of Immune genes
	target	Sample	Expression	Lower	Upper
	CG18107	Wild Type	0.898093334	1113470018	0.04785
	CG18107	Adar5G1	1916313148	1550587187	2368300287
	CG15065	Wild Type	0.889732799	112393294	2.63E-05
	CG15065	Adar5G1	1577061118	1362032037	1826037643
	IM1	Wild Type	0.90035287	111067564	6.11E-05
	IM1	Adar5G1	1781474589	1490464594	2129303657
	IM3	Wild Type	0.935079591	1069427682	0.0001879
	IM3	Adar5G1	3396777374	3074696143	3752597328
	IM23	Wild Type	0.804809847	1242529528	7.28E-05
	IM23	Adar5G1	6983282026	5863794915	8316496153
	CG16836	Wild Type	0.935340455	1069129422	0.002489
	CG16836	Adar5G1	2984522231	2568697414	3467661429
	IM2	Wild Type	0.92087011	108592948	4.23E-06
	IM2	Adar5G1	1585280981	1434181788	1752299332
	CG15067	Wild Type	0.951194299	1051309917	0.02364
	CG15067	Adar5G1	2284164679	1863697433	2799493195
	CG15068	Wild Type	0.944842963	1058376936	0.00209
	CG15068	Adar5G1	2349738159	2094782887	2635723944
	diptericin	Wild Type	0.473645377	21112842	0.3255
	diptericin	Adar5G1	2686696454	1785090913	4043680792
	CanA1	Wild Type	0.955007391	1047112315	0.01389
	CanA1	Adar5G1	2465135018	2047615448	2967789026
	Pp2B-14D	Wild Type	0.817695861	1222948589	3.91E-02
	Pp2B-14D	Adar5G1	2170960284	194107489	2428071467
	CanA-14F	Wild Type	0.89476695	1117609451	2.95E-02
	CanA-14F	Adar5G1	1591072968	1482403227	1707708902
	Drs	Wild Type	0.81130682	1232579309	0.01548
	Drs	Adar5G1	3319194872	2561745635	4300604419
	TotC	Wild Type	0.742115609	1347498945	0.08434
	TotC	Adar5G1	2318727582	1952661978	2753419516

## Sheet: FIG5C
RT PCR TO CHECK EXPRESSION OF IMMUNE GENES	RT PCR TO CHECK EXPRESSION OF IMMUNE GENES
			Heads						whole fly
		Metch
				W1118	Adar5G1	AdarE374A				W1118	Adar5G1	AdarE374A
			Sample 1	1	78.7932	23.2636			Sample 1	1	1.60556	2.81323
			Sample 2	1	109.643	17.5492			Sample 2	1	2.26653	3.20658
			Sample 3	1	98.5875	16.772			Sample 3	1	1.52553	3.19248
			Average	1	95.6745	19.1949			Average	1	1.7992	3.07076
				1	15.6297	3.54491

## Sheet: FIG5D
RT PCR TO CHECK EXPRESSION OF IMMUNE GENES
	Heads
							whole fly
		W1118	Adar5G1	AdarE374A			W1118	Adar5G1	AdarE374A
Sample 1	attc	1	216.267	40.039	Sample 1	attc	1	28.7714	25.476
Sample 2	attc	1	197.175	69.0706	Sample 2	attc	1	40.3174	31.1684
Sample 3	attc	1	255.704	58.6883	Sample 3	attc	1	22.7771	34.0473
				42.4689
	Average	1	223.049	52.5667			1	30.622	30.2306

## Sheet: FIG5E
RT PCR TO CHECK EXPRESSION OF VAGO
	W1118	Adar5G1	AdarE374A
Sample 1	1	11.4982	7.51618
Sample 2	1	10.4348	5.89708
Sample 3	1	9.15779	6.6807
Sample 4	1	16.7567	4.51064
Sample 5	1	9.57983	9.29636
Sample 6	1		4.71307
Average	1	11.4855	6.78019

[truncated: 6 more sheets: FIG6A, FIG6B, FIG6C, FigS1, FigS4, Fig S5]
